# Supplementary material for: Fast polypharmacy side effect prediction using tensor factorization
Source: Bioinformatics. 2024 Nov 25;40(12):btae706. doi: 10.1093/bioinformatics/btae706 (PMC11646082; doi:10.1093/bioinformatics/btae706)
Supplement: btae706_Supplementary_Data [file btae706_supplementary_data.zip]

Archive with 3,857 entries (2,891 files):
- simple_selfloops/
- simple_selfloops/figures/
- simple_selfloops/figures/C0000731/
- simple_selfloops/figures/C0000731/F1_curve.png
- simple_selfloops/figures/C0000731/precision_recall.png
- simple_selfloops/figures/C0000737/
- simple_selfloops/figures/C0000737/F1_curve.png
- simple_selfloops/figures/C0000737/precision_recall.png
- simple_selfloops/figures/C0000768/
- simple_selfloops/figures/C0000768/F1_curve.png
- simple_selfloops/figures/C0000768/precision_recall.png
- simple_selfloops/figures/C0000786/
- simple_selfloops/figures/C0000786/F1_curve.png
- simple_selfloops/figures/C0000786/precision_recall.png
- simple_selfloops/figures/C0000833/
- simple_selfloops/figures/C0000833/F1_curve.png
- simple_selfloops/figures/C0000833/precision_recall.png
- simple_selfloops/figures/C0001122/
- simple_selfloops/figures/C0001122/F1_curve.png
- simple_selfloops/figures/C0001122/precision_recall.png
- simple_selfloops/figures/C0001126/
- simple_selfloops/figures/C0001126/F1_curve.png
- simple_selfloops/figures/C0001126/precision_recall.png
- simple_selfloops/figures/C0001339/
- simple_selfloops/figures/C0001339/F1_curve.png
- simple_selfloops/figures/C0001339/precision_recall.png
- simple_selfloops/figures/C0001418/
- simple_selfloops/figures/C0001418/F1_curve.png
- simple_selfloops/figures/C0001418/precision_recall.png
- simple_selfloops/figures/C0001430/
- simple_selfloops/figures/C0001430/F1_curve.png
- simple_selfloops/figures/C0001430/precision_recall.png
- simple_selfloops/figures/C0001546/
- simple_selfloops/figures/C0001546/F1_curve.png
- simple_selfloops/figures/C0001546/precision_recall.png
- simple_selfloops/figures/C0001623/
- simple_selfloops/figures/C0001623/F1_curve.png
- simple_selfloops/figures/C0001623/precision_recall.png
- simple_selfloops/figures/C0001818/
- simple_selfloops/figures/C0001818/F1_curve.png
- simple_selfloops/figures/C0001818/precision_recall.png
- simple_selfloops/figures/C0001824/
- simple_selfloops/figures/C0001824/F1_curve.png
- simple_selfloops/figures/C0001824/precision_recall.png
- simple_selfloops/figures/C0001948/
- simple_selfloops/figures/C0001948/F1_curve.png
- simple_selfloops/figures/C0001948/precision_recall.png
- simple_selfloops/figures/C0001969/
- simple_selfloops/figures/C0001969/F1_curve.png
- simple_selfloops/figures/C0001969/precision_recall.png
- simple_selfloops/figures/C0002064/
- simple_selfloops/figures/C0002064/F1_curve.png
- simple_selfloops/figures/C0002064/precision_recall.png
- simple_selfloops/figures/C0002103/
- simple_selfloops/figures/C0002103/F1_curve.png
- simple_selfloops/figures/C0002103/precision_recall.png
- simple_selfloops/figures/C0002170/
- simple_selfloops/figures/C0002170/F1_curve.png
- simple_selfloops/figures/C0002170/precision_recall.png
- simple_selfloops/figures/C0002390/
- simple_selfloops/figures/C0002390/F1_curve.png
- simple_selfloops/figures/C0002390/precision_recall.png
- simple_selfloops/figures/C0002453/
- simple_selfloops/figures/C0002453/F1_curve.png
- simple_selfloops/figures/C0002453/precision_recall.png
- simple_selfloops/figures/C0002622/
- simple_selfloops/figures/C0002622/F1_curve.png
- simple_selfloops/figures/C0002622/precision_recall.png
- simple_selfloops/figures/C0002726/
- simple_selfloops/figures/C0002726/F1_curve.png
- simple_selfloops/figures/C0002726/precision_recall.png
- simple_selfloops/figures/C0002736/
- simple_selfloops/figures/C0002736/F1_curve.png
- simple_selfloops/figures/C0002736/precision_recall.png
- simple_selfloops/figures/C0002792/
- simple_selfloops/figures/C0002792/F1_curve.png
- simple_selfloops/figures/C0002792/precision_recall.png
- simple_selfloops/figures/C0002871/
- simple_selfloops/figures/C0002871/F1_curve.png
- simple_selfloops/figures/C0002871/precision_recall.png
- simple_selfloops/figures/C0002874/
- simple_selfloops/figures/C0002874/F1_curve.png
- simple_selfloops/figures/C0002874/precision_recall.png
- simple_selfloops/figures/C0002878/
- simple_selfloops/figures/C0002878/F1_curve.png
- simple_selfloops/figures/C0002878/precision_recall.png
- simple_selfloops/figures/C0002884/
- simple_selfloops/figures/C0002884/F1_curve.png
- simple_selfloops/figures/C0002884/precision_recall.png
- simple_selfloops/figures/C0002940/
- simple_selfloops/figures/C0002940/F1_curve.png
- simple_selfloops/figures/C0002940/precision_recall.png
- simple_selfloops/figures/C0002962/
- simple_selfloops/figures/C0002962/F1_curve.png
- simple_selfloops/figures/C0002962/precision_recall.png
- simple_selfloops/figures/C0002994/
- simple_selfloops/figures/C0002994/F1_curve.png
- simple_selfloops/figures/C0002994/precision_recall.png
- simple_selfloops/figures/C0003044/
- simple_selfloops/figures/C0003044/F1_curve.png
- simple_selfloops/figures/C0003044/precision_recall.png
- simple_selfloops/figures/C0003079/
- simple_selfloops/figures/C0003079/F1_curve.png
- simple_selfloops/figures/C0003079/precision_recall.png
- simple_selfloops/figures/C0003123/
- simple_selfloops/figures/C0003123/F1_curve.png
- simple_selfloops/figures/C0003123/precision_recall.png
- simple_selfloops/figures/C0003126/
- simple_selfloops/figures/C0003126/F1_curve.png
- simple_selfloops/figures/C0003126/precision_recall.png
- simple_selfloops/figures/C0003467/
- simple_selfloops/figures/C0003467/F1_curve.png
- simple_selfloops/figures/C0003467/precision_recall.png
- simple_selfloops/figures/C0003486/
- simple_selfloops/figures/C0003486/F1_curve.png
- simple_selfloops/figures/C0003486/precision_recall.png
- simple_selfloops/figures/C0003504/
- simple_selfloops/figures/C0003504/F1_curve.png
- simple_selfloops/figures/C0003504/precision_recall.png
- simple_selfloops/figures/C0003507/
- simple_selfloops/figures/C0003507/F1_curve.png
- simple_selfloops/figures/C0003507/precision_recall.png
- simple_selfloops/figures/C0003537/
- simple_selfloops/figures/C0003537/F1_curve.png
- simple_selfloops/figures/C0003537/precision_recall.png
- simple_selfloops/figures/C0003564/
- simple_selfloops/figures/C0003564/F1_curve.png
- simple_selfloops/figures/C0003564/precision_recall.png
- simple_selfloops/figures/C0003578/
- simple_selfloops/figures/C0003578/F1_curve.png
- simple_selfloops/figures/C0003578/precision_recall.png
- simple_selfloops/figures/C0003611/
- simple_selfloops/figures/C0003611/F1_curve.png
- simple_selfloops/figures/C0003611/precision_recall.png
- simple_selfloops/figures/C0003615/
- simple_selfloops/figures/C0003615/F1_curve.png
- simple_selfloops/figures/C0003615/precision_recall.png
- simple_selfloops/figures/C0003635/
- simple_selfloops/figures/C0003635/F1_curve.png
- simple_selfloops/figures/C0003635/precision_recall.png
- simple_selfloops/figures/C0003708/
- simple_selfloops/figures/C0003708/F1_curve.png
- simple_selfloops/figures/C0003708/precision_recall.png
- simple_selfloops/figures/C0003811/
- simple_selfloops/figures/C0003811/F1_curve.png
- simple_selfloops/figures/C0003811/precision_recall.png
- simple_selfloops/figures/C0003850/
- simple_selfloops/figures/C0003850/F1_curve.png
- simple_selfloops/figures/C0003850/precision_recall.png
- simple_selfloops/figures/C0003862/
- simple_selfloops/figures/C0003862/F1_curve.png
- simple_selfloops/figures/C0003862/precision_recall.png
- simple_selfloops/figures/C0003864/
- simple_selfloops/figures/C0003864/F1_curve.png
- simple_selfloops/figures/C0003864/precision_recall.png
- simple_selfloops/figures/C0003868/
- simple_selfloops/figures/C0003868/F1_curve.png
- simple_selfloops/figures/C0003868/precision_recall.png
- simple_selfloops/figures/C0003869/
- simple_selfloops/figures/C0003869/F1_curve.png
- simple_selfloops/figures/C0003869/precision_recall.png
- simple_selfloops/figures/C0003872/
- simple_selfloops/figures/C0003872/F1_curve.png
- simple_selfloops/figures/C0003872/precision_recall.png
- simple_selfloops/figures/C0003873/
- simple_selfloops/figures/C0003873/F1_curve.png
- simple_selfloops/figures/C0003873/precision_recall.png
- simple_selfloops/figures/C0003874/
- simple_selfloops/figures/C0003874/F1_curve.png
- simple_selfloops/figures/C0003874/precision_recall.png
- simple_selfloops/figures/C0003962/
- simple_selfloops/figures/C0003962/F1_curve.png
- simple_selfloops/figures/C0003962/precision_recall.png
- simple_selfloops/figures/C0004030/
- simple_selfloops/figures/C0004030/F1_curve.png
- simple_selfloops/figures/C0004030/precision_recall.png
- simple_selfloops/figures/C0004093/
- simple_selfloops/figures/C0004093/F1_curve.png
- simple_selfloops/figures/C0004093/precision_recall.png
- simple_selfloops/figures/C0004095/
- simple_selfloops/figures/C0004095/F1_curve.png
- simple_selfloops/figures/C0004095/precision_recall.png
- simple_selfloops/figures/C0004096/
- simple_selfloops/figures/C0004096/F1_curve.png
- simple_selfloops/figures/C0004096/precision_recall.png
- simple_selfloops/figures/C0004134/
- simple_selfloops/figures/C0004134/F1_curve.png
- simple_selfloops/figures/C0004134/precision_recall.png
- simple_selfloops/figures/C0004144/
- simple_selfloops/figures/C0004144/F1_curve.png
- simple_selfloops/figures/C0004144/precision_recall.png
- simple_selfloops/figures/C0004153/
- simple_selfloops/figures/C0004153/F1_curve.png
- simple_selfloops/figures/C0004153/precision_recall.png
- simple_selfloops/figures/C0004238/
- simple_selfloops/figures/C0004238/F1_curve.png
- simple_selfloops/figures/C0004238/precision_recall.png
- simple_selfloops/figures/C0004239/
- simple_selfloops/figures/C0004239/F1_curve.png
- simple_selfloops/figures/C0004239/precision_recall.png
- simple_selfloops/figures/C0004245/
- simple_selfloops/figures/C0004245/F1_curve.png
- simple_selfloops/figures/C0004245/precision_recall.png
- simple_selfloops/figures/C0004601/
- simple_selfloops/figures/C0004601/F1_curve.png
- simple_selfloops/figures/C0004601/precision_recall.png
- simple_selfloops/figures/C0004604/
- simple_selfloops/figures/C0004604/F1_curve.png
- simple_selfloops/figures/C0004604/precision_recall.png
- simple_selfloops/figures/C0004610/
- simple_selfloops/figures/C0004610/F1_curve.png
- simple_selfloops/figures/C0004610/precision_recall.png
- simple_selfloops/figures/C0004623/
- simple_selfloops/figures/C0004623/F1_curve.png
- simple_selfloops/figures/C0004623/precision_recall.png
- simple_selfloops/figures/C0004626/
- simple_selfloops/figures/C0004626/F1_curve.png
- simple_selfloops/figures/C0004626/precision_recall.png
- simple_selfloops/figures/C0004690/
- simple_selfloops/figures/C0004690/F1_curve.png
- simple_selfloops/figures/C0004690/precision_recall.png
- simple_selfloops/figures/C0005001/
- simple_selfloops/figures/C0005001/F1_curve.png
- simple_selfloops/figures/C0005001/precision_recall.png
- simple_selfloops/figures/C0005424/
- simple_selfloops/figures/C0005424/F1_curve.png
- simple_selfloops/figures/C0005424/precision_recall.png
- simple_selfloops/figures/C0005586/
- simple_selfloops/figures/C0005586/F1_curve.png
- simple_selfloops/figures/C0005586/precision_recall.png
- simple_selfloops/figures/C0005687/
- simple_selfloops/figures/C0005687/F1_curve.png
- simple_selfloops/figures/C0005687/precision_recall.png
- simple_selfloops/figures/C0005697/
- simple_selfloops/figures/C0005697/F1_curve.png
- simple_selfloops/figures/C0005697/precision_recall.png
- simple_selfloops/figures/C0005741/
- simple_selfloops/figures/C0005741/F1_curve.png
- simple_selfloops/figures/C0005741/precision_recall.png
- simple_selfloops/figures/C0005745/
- simple_selfloops/figures/C0005745/F1_curve.png
- simple_selfloops/figures/C0005745/precision_recall.png
- simple_selfloops/figures/C0005747/
- simple_selfloops/figures/C0005747/F1_curve.png
- simple_selfloops/figures/C0005747/precision_recall.png
- simple_selfloops/figures/C0005758/
- simple_selfloops/figures/C0005758/F1_curve.png
- simple_selfloops/figures/C0005758/precision_recall.png
- simple_selfloops/figures/C0005779/
- simple_selfloops/figures/C0005779/F1_curve.png
- simple_selfloops/figures/C0005779/precision_recall.png
- simple_selfloops/figures/C0005818/
- simple_selfloops/figures/C0005818/F1_curve.png
- simple_selfloops/figures/C0005818/precision_recall.png
- simple_selfloops/figures/C0005826/
- simple_selfloops/figures/C0005826/F1_curve.png
- simple_selfloops/figures/C0005826/precision_recall.png
- simple_selfloops/figures/C0005961/
- simple_selfloops/figures/C0005961/F1_curve.png
- simple_selfloops/figures/C0005961/precision_recall.png
- simple_selfloops/figures/C0006012/
- simple_selfloops/figures/C0006012/F1_curve.png
- simple_selfloops/figures/C0006012/precision_recall.png
- simple_selfloops/figures/C0006105/
- simple_selfloops/figures/C0006105/F1_curve.png
- simple_selfloops/figures/C0006105/precision_recall.png
- simple_selfloops/figures/C0006107/
- simple_selfloops/figures/C0006107/F1_curve.png
- simple_selfloops/figures/C0006107/precision_recall.png
- simple_selfloops/figures/C0006112/
- simple_selfloops/figures/C0006112/F1_curve.png
- simple_selfloops/figures/C0006112/precision_recall.png
- simple_selfloops/figures/C0006118/
- simple_selfloops/figures/C0006118/F1_curve.png
- simple_selfloops/figures/C0006118/precision_recall.png
- simple_selfloops/figures/C0006144/
- simple_selfloops/figures/C0006144/F1_curve.png
- simple_selfloops/figures/C0006144/precision_recall.png
- simple_selfloops/figures/C0006145/
- simple_selfloops/figures/C0006145/F1_curve.png
- simple_selfloops/figures/C0006145/precision_recall.png
- simple_selfloops/figures/C0006152/
- simple_selfloops/figures/C0006152/F1_curve.png
- simple_selfloops/figures/C0006152/precision_recall.png
- simple_selfloops/figures/C0006266/
- simple_selfloops/figures/C0006266/F1_curve.png
- simple_selfloops/figures/C0006266/precision_recall.png
- simple_selfloops/figures/C0006267/
- simple_selfloops/figures/C0006267/F1_curve.png
- simple_selfloops/figures/C0006267/precision_recall.png
- simple_selfloops/figures/C0006271/
- simple_selfloops/figures/C0006271/F1_curve.png
- simple_selfloops/figures/C0006271/precision_recall.png
- simple_selfloops/figures/C0006277/
- simple_selfloops/figures/C0006277/F1_curve.png
- simple_selfloops/figures/C0006277/precision_recall.png
- simple_selfloops/figures/C0006325/
- simple_selfloops/figures/C0006325/F1_curve.png
- simple_selfloops/figures/C0006325/precision_recall.png
- simple_selfloops/figures/C0006384/
[truncated: 3,557 more entries]
